# Supplementary material for: Direct Determination of Glyphosate and Its Metabolites in Foods of Animal Origin by Liquid Chromatography–Tandem Mass Spectrometry
Source: Foods. 2024 Aug 2;13(15):2451. doi: 10.3390/foods13152451 (PMC11311992; doi:10.3390/foods13152451)
Supplement: Supplementary file 1 [file foods-13-02451-s001.zip]

Archive with 1 entries (1 files):
- foods-3123924-supplementary.pdf
